# Supplementary material for: Social determinants of maternal self-rated health in South Western Sydney, Australia
Source: BMC Res Notes. 2014 Jan 21;7:51. doi: 10.1186/1756-0500-7-51 (PMC3899616; doi:10.1186/1756-0500-7-51)
Supplement: Additional file 1 — South Western Sydney Area Health service I.B.I.S. paediatric baseline. [file 1756-0500-7-51-S1.zip]

Archive with 2 entries (2 files):
- 1464543549747158_add1.pdf
- 1464543549747158_add1_continue.pdf
